# Supplementary material for: Regulation between personality traits: individual social tendencies modulate whether boldness and leadership are correlated
Source: Proc Biol Sci. 2018 Jun 13;285(1880):20180829. doi: 10.1098/rspb.2018.0829 (PMC6015863; doi:10.1098/rspb.2018.0829)
Supplement: Data S1 [file rspb20180829supp2.csv]

Set	Fish ID	SBL_cm	T_with_conspecific_day_1	T_with_conspecific_day_2	S1_T_to_leave_refuge	S2_T_to_leave_refuge	P1_Fish_ID_of_partner	P1_T_to_leave_refuge	P1_initiator_leaving_refuge	P1_T_to_enter_arm_from_leaving_refuge	P1_initiator_entering_arm	P2_Fish_ID_of_partner	P2_T_to_leave_refuge	P2_initiator_leaving_refuge	P2_T_to_enter_arm_from_leaving_refuge	P2_initiator_entering_arm
1	1	5.510107143	97	140.46	291	269	2	71	1	10	1	2	44	1	10	1
1	2	3.388117702	119.24	131.73	171	124	1	NA	0	NA	0	1	NA	0	NA	0
1	3	3.840052472	124.53	198.95	300	300	4	NA	0	NA	0	4	NA	0	NA	0
1	4	3.597628214	64.98	65.44	47	300	3	NA	0	NA	0	3	232	1	NA	0
1	5	4.297422932	334.04	84.08	300	300	6	NA	0	NA	0	6	NA	0	NA	0
1	6	5.156398667	250.33	155.76	200	300	5	86	1	11	1	5	NA	0	NA	0
1	7	3.573200425	83.13	337.84	52	131	8	NA	0	NA	0	8	NA	0	NA	0
1	8	4.16788372	11.91	67.3	50	201	7	71	1	48	1	7	32	1	29	1
2	9	4.632326628	29.08	18.89	95	300	2	NA	0	NA	0	2	NA	0	NA	0
2	10	3.843077035	152.32	131.83	60	300	1	62	1	28	1	1	38	1	78	1
2	11	4.361839019	202.74	200.46	93	22	4	24	1	9	1	4	NA	0	NA	0
2	12	3.760208343	60.46	145.09	37	300	3	NA	0	NA	0	3	NA	0	NA	0
2	13	3.86735989	270.62	204.35	6	273	6	NA	0	NA	0	6	NA	0	NA	0
2	14	4.28550342	76.69	18.77	5	6	5	4	1	5	1	5	1	1	14	1
2	15	5.549382205	96.83	19.22	300	300	8	54	1	NA	0	8	NA	0	NA	0
2	16	4.458572845	79.56	87.4	113	300	7	NA	0	NA	0	7	NA	0	NA	0
3	17	5.321722401	40.3	43.16	300	27	2	37	1	12	1	2	NA	0	29	1
3	18	3.648732927	90.55	36.16	26	103	1	NA	0	NA	0	1	52	1	NA	0
3	19	4.199434003	351.97	209.04	42	37	4	19	1	28	1	4	8	1	10	1
3	20	4.42972832	121.7	295.32	54	56	3	NA	0	NA	0	3	NA	0	NA	0
3	21	4.903113861	95.2	261.66	300	144	6	NA	0	NA	0	6	NA	0	NA	0
3	22	3.683162075	39.9	35.28	17	31	5	16	1	100	1	5	25	1	67	1
3	23	5.214551412	5.6	37.76	300	176	8	NA	0	NA	0	8	NA	0	NA	0
3	24	4.192214695	154.45	488.62	166	198	7	NA	0	NA	0	7	272	1	NA	0
4	25	4.648956157	196.81	155.84	65	300	2	41	1	138	1	2	NA	0	NA	0
4	26	4.13666687	131.06	144.52	25	28	1	NA	0	NA	0	1	116	1	12	1
4	27	5.19144117	208.29	76.95	90	296	4	124	1	NA	0	4	NA	0	NA	0
4	28	4.106070454	125.86	66.47	19	102	3	NA	0	53	1	3	60	1	11	1
4	29	4.809311626	142.66	108.45	196	27	6	NA	0	21	1	6	12	1	6	1
4	30	3.604798718	99.29	259.51	103	101	5	48	1	NA	0	5	NA	0	NA	0
4	31	4.823149028	103.89	445.86	300	220	8	39	1	10	1	8	49	1	109	1
4	32	3.660445807	107.95	128.19	198	205	7	NA	0	NA	0	7	NA	0	NA	0
5	33	5.78513987	142.97	62.6	300	300	2	39	1	17	1	2	NA	0	NA	0
5	34	4.157412504	156.54	127.43	10	16	1	NA	0	NA	0	1	59	1	NA	0
5	35	5.214945707	184.94	285.25	79	94	4	NA	0	NA	0	4	NA	0	NA	0
5	36	4.983789538	223.57	154.8	300	300	3	NA	0	NA	0	3	NA	0	NA	0
5	37	4.58178602	72.13	67.71	73	13	6	18	1	10	1	6	31	1	8	1
5	38	3.738866306	243.59	207.9	300	136	5	NA	0	NA	0	5	NA	0	NA	0
5	39	4.82645796	152.28	48.55	181	300	8	28	1	NA	0	8	NA	0	NA	0
5	40	3.290098792	201.4	205.15	31	18	7	NA	0	84	1	7	23	1	320	1
6	41	4.668592828	116.39	143.64	5	57	2	61	1	179	1	2	NA	0	NA	0
6	42	4.879207991	48.91	76.16	61	300	1	NA	0	NA	0	1	NA	0	NA	0
6	43	5.360200201	104.31	77.06	106	130	4	NA	0	8	1	4	NA	0	NA	0
6	44	4.356768322	407.67	380.42	64	6	3	6	1	NA	0	3	22	1	398	1
6	45	5.105544971	155.99	128.74	93	28	6	NA	0	15	1	6	37	1	117	1
6	46	3.721735508	141.55	114.3	105	125	5	35	1	NA	0	5	NA	0	NA	0
6	47	5.729156408	155.23	182.48	199	300	8	NA	0	15	1	8	NA	0	NA	0
6	48	4.081330628	117.29	144.54	23	24	7	17	1	NA	0	7	NA	0	NA	0
7	49	5.530410925	103.8	90.9	300	300	2	NA	0	NA	0	2	NA	0	NA	0
7	50	4.071530827	350.1	365.6	8	300	1	60	1	7	1	1	62	1	NA	0
7	51	4.901623499	130.3	124.8	67	232	4	45	1	10	1	4	NA	0	11	1
7	52	4.333534922	79.2	90.5	215	22	3	NA	0	NA	0	3	56	1	NA	0
7	53	5.609429751	96.78	59.7	252	108	6	NA	0	20	1	6	NA	0	NA	0
7	54	4.224386493	422.55	271.3	68	265	5	148	1	NA	0	5	176	1	NA	0
7	55	5.083223065	88.75	109.1	300	300	8	NA	0	NA	0	8	NA	0	NA	0
7	56	4.174350782	331.89	222	12	35	7	9	1	76	1	7	23	1	10	1
8	57	4.362432277	194.9	247.3	240	300	2	NA	0	NA	0	2	NA	0	NA	0
8	58	3.98878	39.1	50.8	300	300	1	NA	0	NA	0	1	NA	0	NA	0
8	59	4.520528411	38.5	87.6	292	300	4	128	1	85	1	4	NA	0	NA	0
8	60	4.037538191	13.1	4.4	300	300	3	NA	0	NA	0	3	76	1	261	1
8	61	5.579498666	154.35	57.4	300	109	6	NA	0	NA	0	6	NA	0	NA	0
8	62	4.253821703	101.9	97.5	300	60	5	92	1	10	1	5	30	1	416	1
8	63	5.442398322	67.8	42	9	300	8	272	1	NA	0	8	NA	0	NA	0
8	64	3.744439802	38.7	42.7	101	300	7	NA	0	12	1	7	126	1	NA	0
9	65	4.838573805	372.26	432.68	89	300	2	NA	0	NA	0	2	NA	0	NA	0
9	66	3.75355156	256.22	132.08	300	300	1	NA	0	NA	0	1	240	1	185	1
9	67	4.858441746	249.24	351.6	300	300	4	NA	0	NA	0	4	NA	0	NA	0
9	68	4.474123531	219.82	349.92	118	37	3	64	1	212	1	3	278	1	NA	0
9	69	4.45903272	298.38	477.72	300	272	6	NA	0	NA	0	6	NA	0	NA	0
9	70	4.128358554	369.42	279.7	84	172	5	16	1	17	1	5	243	1	145	1
9	71	4.451053552	112.66	181.9	101	300	8	NA	0	25	1	8	NA	0	NA	0
9	72	4.272731959	73.36	18.6	29	54	7	240	1	NA	0	7	83	1	24	1
10	73	4.988738985	382.2	399.7	32	78	2	98	1	30	1	2	120	1	NA	0
10	74	3.954550157	234.7	186.5	92	120	1	NA	0	NA	0	1	NA	0	170	1
10	75	4.809657869	67.6	55.1	300	300	4	81	1	NA	0	4	NA	0	NA	0
10	76	4.560249081	259.2	194.9	300	61	3	NA	0	22	1	3	153	1	155	1
10	77	5.377194466	220.9	86.2	300	300	6	NA	0	NA	0	6	NA	0	NA	0
10	78	4.244357574	87.1	134.4	300	300	5	186	1	323	1	5	NA	0	NA	0
10	79	4.878366395	39.4	58.3	90	300	8	154	1	47	1	8	NA	0	NA	0
10	80	5.095113532	17.1	22.8	300	300	7	NA	0	NA	0	7	NA	0	NA	0
